# Supplementary material for: Metal-Free A2/B2-Type Azide–Alkyne Polyaddition: Effect of Azides Structure on Their Reactivity and Properties of Polymerization Products
Source: Polymers (Basel). 2025 Jul 10;17(14):1909. doi: 10.3390/polym17141909 (PMC12298694; doi:10.3390/polym17141909)
Supplement: Supplementary file 1 [file polymers-17-01909-s001.zip]

Archive with 1 entries (1 files):
- polymers-3720316-supplementary.pdf
